# Supplementary material for: Ethnic and racial differences in children and young people with respiratory and neurological post-acute sequelae of SARS-CoV-2: an electronic health record-based cohort study from the RECOVER Initiative
Source: eClinicalMedicine. 2025 Jan 2;80:103042. doi: 10.1016/j.eclinm.2024.103042 (PMC11753962; doi:10.1016/j.eclinm.2024.103042)
Supplement: All_packages_used [file mmc5.zip]

Archive with 1 entries (1 files):
- all_packages_used.csv
