# Supplementary material for: Ethnic and racial differences in children and young people with respiratory and neurological post-acute sequelae of SARS-CoV-2: an electronic health record-based cohort study from the RECOVER Initiative
Source: eClinicalMedicine. 2025 Jan 2;80:103042. doi: 10.1016/j.eclinm.2024.103042 (PMC11753962; doi:10.1016/j.eclinm.2024.103042)
Supplement: All_packages_used [file mmc5.zip › all_packages_used.csv]

Package	Version
abind	1.4-5
adjustedCurves	0.11.1
admisc	0.35
aplot	0.2.3
askpass	1.2.0
assertthat	0.2.1
backports	1.4.1
base	4.4.0
base64enc	0.1-3
BH	1.84.0-0
bigD	0.2.0
bit	4.0.5
bit64	4.0.5
bitops	1.0-8
blob	1.2.4
bookdown	0.39
boot	1.3-30
brew	1.0-10
brio	1.1.5
broom	1.0.6
broom.helpers	1.15.0
broom.mixed	0.2.9.5
bslib	0.8.0
cachem	1.1.0
callr	3.7.6
car	3.1-2
carData	3.0-5
cards	0.2.1
caret	6.0-94
cellranger	1.1.0
checkmate	2.3.1
chk	0.9.1
class	7.3-22
classInt	0.4-10
clevr	0.1.2
cli	3.6.3
clipr	0.8.0
clock	0.7.0
cluster	2.1.6
cobalt	4.5.5
coda	0.19-4.1
codetools	0.2-20
colorspace	2.1-1
commonmark	1.9.1
compiler	4.4.0
ComplexUpset	1.3.3
confintr	1.0.2
conflicted	1.2.0
corrplot	0.92
countmaskr	1.0.0
cowplot	1.1.3
cpp11	0.4.7
crayon	1.5.2
credentials	2.0.1
crosstalk	1.2.1
crul	1.5.0
curl	5.2.2
data.table	1.15.4
datasets	4.4.0
DBI	1.2.2
dbplyr	2.3.4
deldir	2.0-4
desc	1.4.3
devtools	2.4.5
dfidx	0.0-5
diagram	1.6.5
diffobj	0.3.5
digest	0.6.37
doParallel	1.0.17
doRNG	1.8.6
downlit	0.4.4
dplyr	1.1.4
DT	0.33
dtplyr	1.3.1
e1071	1.7-14
effsize	0.8.1
ellipsis	0.3.2
emmeans	1.10.3
EmpiricalCalibration	3.1.2
epitools	0.5-10.1
estimability	1.5.1
evaluate	0.24.0
exactRankTests	0.8-35
expm	0.999-9
extrafont	0.19
extrafontdb	1.0
fansi	1.0.6
farver	2.1.2
fastmap	1.2.0
fdrtool	1.2.17
flextable	0.9.6
fontawesome	0.5.2
fontBitstreamVera	0.1.1
fontLiberation	0.1.0
fontquiver	0.2.1
forcats	1.0.0
foreach	1.5.2
foreign	0.8-86
Formula	1.2-5
fs	1.6.4
furrr	0.3.1
future	1.33.2
future.apply	1.11.2
gargle	1.5.2
gbm	2.1.9
gdata	3.0.0
gdtools	0.3.7
geex	1.1.1
generics	0.1.3
gert	2.0.1
gfonts	0.2.0
GGally	2.2.1
ggfun	0.1.5
ggiraph	0.8.10
ggplot2	3.5.1
ggplotify	0.1.2
ggpubr	0.6.0
ggrepel	0.9.5
ggridges	0.5.6
ggsci	3.1.0
ggsignif	0.6.4
ggstats	0.6.0
ggsurvfit	1.1.0
ggtext	0.1.2
ggVennDiagram	1.5.2
gh	1.4.1
gitcreds	0.1.2
glmnet	4.1-8
globals	0.16.3
glue	1.7.0
gmodels	2.19.1
googledrive	2.1.1
googlesheets4	1.1.1
gower	1.0.1
graphics	4.4.0
grDevices	4.4.0
grid	4.4.0
gridExtra	2.3
gridGraphics	0.5-1
gridtext	0.1.5
growthcleanr	2.2.0
gt	0.10.1
gtable	0.3.5
gtools	3.9.5
gtsummary	1.7.2
hardhat	1.4.0
haven	2.5.4
highr	0.11
hms	1.1.3
hotspots	1.0.3
htmltools	0.5.8.1
htmlwidgets	1.6.4
httpcode	0.3.0
httpuv	1.6.15
httr	1.4.7
httr2	1.0.1
huxtable	5.5.6
ids	1.0.1
ineq	0.2-13
ini	0.3.1
interp	1.1-6
ipred	0.9-14
isoband	0.2.7
iterators	1.0.14
janitor	2.2.0
jpeg	0.1-10
jquerylib	0.1.4
jsonlite	1.8.8
jtools	2.2.2
juicyjuice	0.1.0
kableExtra	1.4.0
KernSmooth	2.23-22
km.ci	0.5-6
KMsurv	0.1-5
knitr	1.48
KRIS	1.1.6
labeling	0.4.3
labelled	2.13.0
later	1.3.2
lattice	0.22-6
latticeExtra	0.6-30
lava	1.8.0
lazyeval	0.2.2
lifecycle	1.0.4
listenv	0.9.1
lme4	1.1-35.3
lmtest	0.9-40
lubridate	1.9.3
magrittr	2.0.3
markdown	1.13
MASS	7.3-60.2
MatchIt	4.5.5
mathjaxr	1.6-0
Matrix	1.7-0
MatrixModels	0.5-3
maxstat	0.7-25
memoise	2.0.1
metadat	1.2-0
metafor	4.6-0
methods	4.4.0
mgcv	1.9-1
mime	0.12
miniUI	0.1.1.1
minqa	1.2.7
mitools	2.4
mlogit	1.1-1
ModelMetrics	1.2.2.2
modelr	0.1.11
msm	1.7.1
multcomp	1.4-25
munsell	0.5.1
mvtnorm	1.2-5
nlme	3.1-164
nloptr	2.0.3
nnet	7.3-19
numDeriv	2016.8-1.1
officer	0.6.6
openssl	2.2.0
pander	0.6.5
parallel	4.4.0
ParallelLogger	3.3.0
parallelly	1.37.1
patchwork	1.2.0
pbapply	1.7-2
pbkrtest	0.5.2
pillar	1.9.0
pkgbuild	1.4.4
pkgconfig	2.0.3
pkgdown	2.1.0
pkgload	1.3.4
plogr	0.2.0
plotly	4.10.4
plyr	1.8.9
png	0.1-8
polynom	1.4-1
pracma	2.4.4
praise	1.0.0
prettyunits	1.2.0
pROC	1.18.5
processx	3.8.4
prodlim	2023.08.28
profvis	0.3.8
progress	1.2.3
progressr	0.14.0
promises	1.3.0
PropCIs	0.3-0
proxy	0.4-27
ps	1.7.6
purrr	1.0.2
quantreg	5.97
R.methodsS3	1.8.2
R.oo	1.26.0
R.utils	2.12.3
R6	2.5.1
ragg	1.3.2
rappdirs	0.3.3
rARPACK	0.11-0
rbibutils	2.2.16
rcmdcheck	1.4.0
RColorBrewer	1.1-3
Rcpp	1.0.13
RcppArmadillo	0.12.8.3.0
RcppEigen	0.3.4.0.0
RcppProgress	0.4.2
Rdpack	2.6
reactable	0.4.4
reactR	0.6.0
readr	2.1.5
readxl	1.4.3
recipes	1.0.10
REDCapR	1.1.0
rematch	2.0.0
rematch2	2.1.2
remotes	2.5.0
renv	1.0.7
reprex	2.1.0
reshape2	1.4.4
rgl	1.3.1
rjson	0.2.21
rlang	1.1.4
rmarkdown	2.28
rngtools	1.5.2
rootSolve	1.8.2.4
roxygen2	7.3.2
rpart	4.1.23
RPostgres	1.4.6
rprojroot	2.0.4
RSpectra	0.16-1
RSQLite	2.3.7
rstatix	0.7.2
rstudioapi	0.16.0
Rttf2pt1	1.3.12
rversions	2.1.2
rvest	1.0.4
s2	1.1.6
sandwich	3.1-0
sass	0.4.9
scales	1.3.0
selectr	0.4-2
sessioninfo	1.2.2
shape	1.4.6.1
shiny	1.9.0
shinydashboard	0.7.2
showtext	0.9-7
showtextdb	3.0
smd	0.7.0
snakecase	0.11.1
snow	0.4-4
sourcetools	0.1.7-1
sp	2.1-4
SparseM	1.81
spatial	7.3-17
splines	4.4.0
SQUAREM	2021.1
srcr	1.1.1
statmod	1.5.0
stats	4.4.0
stats4	4.4.0
stringi	1.8.4
stringr	1.5.1
survey	4.4-2
survival	3.6-4
survivalAnalysis	0.3.0
survminer	0.4.9
survMisc	0.5.6
svglite	2.1.3
sys	3.4.2
sysfonts	0.8.9
systemfonts	1.1.0
table1	1.4.3
tableone	0.13.2
tcltk	4.4.0
testthat	3.2.1.1
textshaping	0.4.0
TH.data	1.1-2
tibble	3.2.1
tictoc	1.2.1
tidyr	1.3.1
tidyselect	1.2.1
tidytidbits	0.3.2
tidyverse	2.0.0
timechange	0.3.0
timeDate	4032.109
tinytex	0.52
tools	4.4.0
triebeard	0.4.1
tzdb	0.4.0
units	0.8-5
urlchecker	1.0.1
urltools	1.7.3
usethis	2.2.3
utf8	1.2.4
utils	4.4.0
uuid	1.2-0
V8	4.4.2
vctrs	0.6.5
venn	1.12
viridisLite	0.4.2
vroom	1.6.5
waldo	0.5.2
WeightIt	1.1.0
wesanderson	0.3.7
whisker	0.4.1
withr	3.0.1
wk	0.9.2
xfun	0.47
xml2	1.3.6
xopen	1.0.1
xtable	1.8-4
yaml	2.3.10
yulab.utils	0.1.7
zip	2.3.1
zoo	1.8-12
